# Supplementary material for: Overexpression of the Transcription Factor Azf1 Reveals Novel Regulatory Functions and Impacts β-Glucosidase Production in Trichoderma reesei
Source: J Fungi (Basel). 2023 Dec 7;9(12):1173. doi: 10.3390/jof9121173 (PMC10744372; doi:10.3390/jof9121173)
Supplement: Supplementary file 1 [file jof-09-01173-s001.zip]

Archive with 1 entries (1 files):
- jof-2731531-supplementary.pdf
